# Supplementary material for: Neuroinflammatory and Redox Responses in a Rat Model of NTG-Induced Migraine
Source: Int J Mol Sci. 2025 Dec 19;27(1):26. doi: 10.3390/ijms27010026 (PMC12785633; doi:10.3390/ijms27010026)
Supplement: Supplementary file 1 [file ijms-27-00026-s001.zip]

Archive with 2 entries (1 files):
- ijms-3945850-supplementary/
- ijms-3945850-supplementary/SUPPLEMENTARY MATHERIALS.pdf
